# Supplementary material for: Recycling Continuous Glass Fibre-Reinforced Polyamide 6 Laminates via Compression Moulding
Source: Polymers (Basel). 2025 Aug 7;17(15):2160. doi: 10.3390/polym17152160 (PMC12349589; doi:10.3390/polym17152160)
Supplement: Supplementary file 1 [file polymers-17-02160-s001.zip]

Archive with 1 entries (1 files):
- polymers-3780917-supplementary.pdf
